# Supplementary material for: Detecting Sepsis in Patients with Severe Subarachnoid Hemorrhage during Critical Care
Source: J Clin Med. 2022 Jul 21;11(14):4229. doi: 10.3390/jcm11144229 (PMC9319068; doi:10.3390/jcm11144229)
Supplement: Supplementary file 1 [file jcm-11-04229-s001.zip]

Archive with 1 entries (1 files):
- jcm-1749900-supplementary.pdf
